# Supplementary material for: Capacitance-Driven Modulation of Cardiac Impulse Conduction by an Intramembrane Molecular Photoswitch
Source: Int J Mol Sci. 2025 Dec 5;26(24):11766. doi: 10.3390/ijms262411766 (PMC12732376; doi:10.3390/ijms262411766)
Supplement: Supplementary file 1 [file ijms-26-11766-s001.zip]

Archive with 1 entries (1 files):
- ijms-4014219-supplementary.pdf
